# Supplementary material for: Characteristics that modify the effect of small-quantity lipid-based nutrient supplementation on child growth: an individual participant data meta-analysis of randomized controlled trials
Source: Am J Clin Nutr. 2021 Sep 29;114(Suppl 1):15S–42S. doi: 10.1093/ajcn/nqab278 (PMC8560308; doi:10.1093/ajcn/nqab278)
Supplement: nqab278_Supplemental_Files [file nqab278_supplemental_files.zip]

Archive with 13 entries (13 files):
- 13_SQ-LNS_IPD_growth_Supplemental_Figure_9.pdf
- 1_SQ-LNS_IPD_growth_Supplemental_Methods.docx
- 2_SQ-LNS_IPD_growth_Supplemental_tables_1-4.xlsx
- 3_SQ-LNS_IPD_growth_Supplemental_Table_5.pdf
- 4_SQ-LNS_IPD_growth_Supplemental_Figures_Table_of_Contents.docx
- 5_SQ-LNS_IPD_growth_Supplemental_Figure_1.pdf
- 6_SQ-LNS_IPD_growth_Supplemental_Figure_2.pdf
- 7_SQ-LNS_IPD_growth_Supplemental_Figure_3.pdf
- 8_SQ-LNS_IPD_growth_Supplemental_Figure_4.pdf
- 9_SQ-LNS_IPD_growth_Supplemental_Figure_5.pdf
- 10_SQ-LNS_IPD_growth_Supplemental_Figure_6.pdf
- 11_SQ-LNS_IPD_growth_Supplemental_Figure_7.pdf
- 12_SQ-LNS_IPD_growth_Supplemental_Figure_8.pdf
