# Supplementary material for: Characteristics that modify the effect of small-quantity lipid-based nutrient supplementation on child growth: an individual participant data meta-analysis of randomized controlled trials
Source: Am J Clin Nutr. 2021 Sep 29;114(Suppl 1):15S–42S. doi: 10.1093/ajcn/nqab278 (PMC8560308; doi:10.1093/ajcn/nqab278)
Supplement: nqab278_Supplemental_Files [file nqab278_supplemental_files.zip › 2_SQ-LNS_IPD_growth_Supplemental_tables_1-4.xlsx]

## Sheet: Table of Contents
Online Supplemental Material
Characteristics that modify the effect of small-quantity lipid-based nutrient supplementation on child growth: an individual participant data meta-analysis of randomized controlled trials
Dewey et al. (2021)
Table of Cotents: Supplemental Tables
Supplemental Table 1. Amount of LNS provided (g/day) and nutrient value (per daily ration)
Supplemental Table 2: Descriptive information on potential study-level effect modifiers, by trial
Supplemental Table 3: Descriptive information on potential individual-level effect modifiers, by trial
Supplemental Table 4: Growth outcomes at endline among control groups, by trial

## Sheet: S1 SQ-LNS composition
Supplemental Table 1. Amount of LNS provided (g/day) and nutrient value (per daily ration)
	Nutributter1	iLiNS Project formulation2,3	Revised iLiNS Project formulation4	Plumpy'Doz (6-11 mo)5	Plumpy'Doz (12-18 mo)5	Rice-lentil LNS (6-11 mo)5	Rice-lentil LNS (12-18 mo)5	Chickpea LNS (6-11 mo)5	Chickpea LNS (12-18 mo)5
Ration (g/day)	20	20	20	23.2	46.4	25.7	51.4	23.6	47.2
Total energy (kcal)	108	118	118	123.424	246.848	133.897	267.794	128.62	257.24
Protein (g)	2.56	2.6	2.6	2.9464	5.8928	2.827	5.654	3.54	7.08
Fat (g)	7.08	9.6	9.6	7.888	15.776	6.939	13.878	6.608	13.216
Linoleic acid (g)	1.29	4.46	4.46
α-Linolenic acid (g)	0.29	0.58	0.58
Vitamin A (µg RE)	400	400	400	199.984	399.968	117.706	235.412	118.472	236.944
Vitamin C (mg)	30	30	30
Vitamin B1 (mg)	0.3	0.3	0.5	0.2552	0.5104	0.2827	0.5654	0.2832	0.5664
Vitamin B2 (mg)	0.4	0.4	0.5	0.2552	0.5104	0.2313	0.4626	0.236	0.472
Niacin (mg)	4	4	6	2.784	5.568	2.57	5.14	2.36	4.72
Folic acid (µg)	80	80	150	80	160.08	99.973	199.946	118.236	236.472
Pantothenic acid (mg)	1.8	1.8	2	0.9976	1.9952	1.1051	2.2102	0.9912	1.9824
Vitamin B6 (mg)	0.3	0.3	0.5	0.2552	0.5104	0.2827	0.5654	0.2832	0.5664
Vitamin B12 (µg)	0.5	0.5	0.9	0.4176	0.8352	0.4626	0.9252	0.472	0.944
Vitamin D (IU) 1 IU = 0.025 ug	0	200	200			226.16	452.32	226.56	453.12
Vitamin E (mg)	0	6	6	2.9928	5.9856	4.883	9.766	4.72	9.44
Vitamin K (µg)	0	30	30			11.308	22.616	11.328	22.656
Iron (mg)	9	6	9	4.5008	9.0016	3.341	6.682	3.54	7.08
Zinc (mg)	4	8	8	1.9952	3.9904	2.4158	4.8316	2.5488	5.0976
Copper (mg)	0.2	0.34	0.34	0.1508	0.3016	0.2056	0.4112	0.2596	0.5192
Calcium (mg)	100	280	280	193.488	386.976	208.17	416.34	219.48	438.96
Phosphorus (mg)	82	190	190	137.576	275.152	61.68	123.36	72.924	145.848
Potassium (mg)	152	200	200	154.976	309.952	206.628	413.256	220.66	441.32
Magnesium (mg)	16	40	40	29.928	59.856	41.634	83.268	47.672	95.344
Selenium (µg)	10	20	20	8.584	17.168	7.453	14.906	7.552	15.104
Iodine (µg)	90	90	90	27.608	55.216	33.667	67.334	33.748	67.496
Manganese (mg)	0.08	1.2	1.2	0.0696	0.1392	0.4626	0.9252	0.4484	0.8968
1Provided by Adu-Afarwuah 2007 (39), Iannotti 2014 (41)
2Provided by Hess 2015 (37), Becquey 2019 (38), Adu-Afarwuah 2016 (40), Galasso 2019 (43), Ashorn 2015 (44), Maleta 2015 (45), Huybregts 2019 (46), Humphrey 2019 (47), Prendergast 2019 (48). iLiNS (International Lipid-based Nutrient Supplements) Project formulation described in Arimond et al. 2013 (16).
3Hess 2015 (37) provided 0-10 mg zinc/d in the SQ-LNS product, plus a 5 mg/d zinc supplement in one intervention arm. Maleta 2015 provided 10-40 g/d of LNS, with and without milk powder, varying by intervention arm (the 40 g arms were not included in this IPD analysis); the micronutrient composition of the LNS was identical across intervention arms, but there were differences in total kcal, prote…
4Provided by Dewey 2017 (35), Luby 2018 (36), Null 2018 (42).
5Provided by Christian 2015 (34). Product and quantities differed by intervention arm and age.

## Sheet: S2 Study-Level Effect modifiers
Supplemental Table 2: Descriptive information on potential study-level effect modifiers, by trial
Country	First author, year	Region	Stunting prevalence at 18 mo (control) (%)	Malaria Prevalence (%)	Water quality (% improved)	Sanitation (% improved)	Duration of supplementation	Intensity of visitation	Average SQ-LNS compliance (%)	Compliance definition (in the SQ-LNS group)
Bangladesh	Christian, 2015 (34)	SEAR	44.2b	0.2a	100.0a	77.0a	< 12 mo	Weekly	93.0a	% of total intended SQ-LNS consumed (quantity * day)
Bangladesh	Dewey, 2017 (35)	SEAR	35.2b	0.2a	100.0a	71.1a	> 12 mo	Monthly	97.4a	% reporting "high adherence" (> 4 days/week)
Bangladesh	Luby, 2018 (36)	SEAR	43.4b	0.1a	88.5a	94.7a	> 12 mo	Weekly	93.0a	Number of sachets consumed in 14 days prior to annual survey/14
Burkina Faso	Hess, 2015 (37)	AFR	39.4b	59.1b	26.7b	2.3b	< 12 mo	Weekly	96.8a	% of days SQ-LNS reported consumed
Burkina Faso	Becquey, 2019 (38)1	AFR	30.5a	42.9b	50.6b	53.4a	< 12 mo	Monthly	37.0b	caregiver reported receiving SQ-LNS in the previous month
Ghana	Adu Afarwuah,2007 (39)	AFR	7.3a	37.4b	91.9a	91.5a	< 12 mo	Weekly	88.2a	% of days SQ-LNS reported consumed
Ghana	Adu Afarwuah, 2016 (40)	AFR	13.0a	36.8b	98.4a	97.3a	< 12 mo	Weekly	73.5b	% of days SQ-LNS reported consumed
Haiti	Iannotti, 2014 (41)	AMR	13.4a	0.9a	98.7a	94.0a	< 12 mo	Monthly	97.0a	Reported consuming all of the monthly supply of the SQ-LNS during the supplementation period
Kenya	Null, 2018 (42)	AFR	32.2a	8.5a	68.0b	15.8b	> 12 mo	Monthly	115.0a	Number of sachets consumed in 14 days prior to annual survey/14
Madagascar	Galasso, 2019 (43)	AFR	63.0b	5.5a	26.9b	0.0b	< 12 mo	Monthly	-	Data unavailable.
Malawi	Ashorn, 2015 (44)	AFR	34.7a	26.8b	91.7a	9.2b	< 12 mo	Weekly	77.1b	% of days SQ-LNS reported consumed
Malawi	Maleta, 2015 (45)	AFR	46.5b	30.3b	91.6a	2.9b	< 12 mo	Weekly	71.6b	% of days SQ-LNS reported consumed (considering missed delivery visits)
Mali	Huybregts, 2019 (46)1	AFR	36.4b	39.1b	50.8b	75.3a	> 12 mo	Monthly	47.0b	caregiver reported receiving SQ-LNS in the previous month
Zimbabwe	Humphrey, 2019 (47); Prendergast, 2019 (48)2	AFR	37.2b	9.0a	63.6b	34.0b	< 12 mo	Monthly	73.5b	received > 11 (80% of expected) deliveries * consumed SQ-LNS in past 24 h (at 12 month visit)
1Study-level effect modifier categorization based on longitudinal cohort
2Study-level effect modifier categorization was the same for both HIV exposed and HIV un-exposed children
Superscripts a and b designate the two categories, as described in Notes below.
Abbreviations: SQ-LNS, small-quantity lipid-based nutrient supplements
Notes:
Geograhic region based on WHO regions
Stunting was defined as length-for-age Z score < -2 SD. Stunting prevalence was based on study-specific data at 18 months (when available) in the control arms. Stunting was assessed at 12 months for Adu-Afarwuah 2007 (39) and Iannotti 2014 (41), and at ~25 months of age for Null 2018 (42). These 3 studies were then categorized based on expected changes in stunting prevalence with age. Trials were…
Malaria prevalence: Data extracted from Annex, Data table F: Population at risk and reestimated malaria cases and deaths, 2010-2017 (wmr2018-annex-table-f.xls); Point estimate (presumed and confirmed malaria cases), divided by population at risk, per 100 persons. Trials were categorized as (a) low burden when malaria was < 10% and (b) high burden when malaria was >10%.
Water quality: Data based on sample prevalences of improved source water quality. Study-level water quality was considered improved if the main source of drinking water for > 75% of participants was improved; study-level water quality was considered unimproved if the main source of drinking water for < 75% of participants was improved. "Improved water sources are those that have the potential to …
Sanitation: Data based on sample prevalences of improved sanitation. Study-level sanitation was considered improved if sanitation services for > 50% of participants were improved; study-level sanitation was considered unimproved if sanitation services for < 50% of participants were improved. "Improved sanitation facilities are those designed to hygienically separate excreta from human contact, an…
Compliance: Data extracted from publication; study-specific definitions of compliance are noted in the table. Trials were categorized as (a) high compliance when complinace was > 80% or (b) low compliance when compliance was < 80% compliance.
References
World Malaria Report 2018. Geneva: World Health Organization; 2018. Available at: https://www.who.int/malaria/publications/world-malaria-report-2018/report/en/ Accessed on: 26 August 2019

## Sheet: S3 Individual-level Effect mod
Supplemental Table 3: Descriptive information on potential individual-level effect modifiers, by trial
Country	First author, year	Maternal height < 150.1 cm (%)	Maternal BMI < 20 kg/m2 (%)	Maternal age < 25 y (%)	Maternal education, completed primary (%)	Maternal depression, below 75th (%)	Child sex, male (%)	Child birth order, first born (%)	Child baseline LAZ < - 1 (%)	Child baseline WLZ < 0 (%)	Child baseline MUACZ < 0 (%)	Child baseline WAZ < -1 (%)	Child baseline HCZ < -1 (%)	Moderate to severe food insecurity (%)	SES index, below median (%)	Improved source water quality (%)	Improved sanitation access (%)	Home environment, below median (%)	Season at endline, dry (%)
Bangladesh	Christian, 2015 (34)			56.8	63.5		50.2	79.0*	62.9	65.2	76.2	57.2	50.8	29.6a	49.4	100	77.2		53.7
Bangladesh	Dewey, 2017 (35)	45.7	55.5	72.8	74	65.8a	50.2	40.2	60.3	63.5	56.7	52.6	67.8	37.4b	49.9	100	70.8	28.2b	44.3
Bangladesh	Luby, 2018 (36)	45.5	54.2	56.2	71.2	75.1d	49.7	34.1						22.1b	49.8	89	94.7	48.8b	55.8
Burkina Faso	Hess, 2015 (37)	1.9	38.7	41.2	3.8		50.7	22.1	56.8	82.7	81.8	63.7	72.1	48.9b	41.4	26.6	2.3	39.9a	71.5
Burkina Faso	Becquey, 2019 (cross-sectional) (38)	2.3	40.5	54.7	8.4		52.5	16.5							50.5	63.1	39.3		47.6
Burkina Faso	Becquey, 2019 (longitudinal) (38)	2.8	25.2	43.2	7	71.1b	51.9	17.2	36.3	56.2		37.1		40.8b	49.9	50.6	53.5		49.6
Ghana	Adu Afarwuah, 2007 (39)	4.3	9.2	29	88.3		52.1	40							46.3	91.9	91.5		57.7
Ghana	Adu Afarwuah, 2016 (40)	5.1	15.2	38.8	78.5	70.9a	48	33.1	38.9	51.7	54.5	32.8	40.6	31.0b	50.6	98.5	97.2	37.1a	58.8
Haiti	Iannotti, 2014 (41)			30.9	85.3		43.7	37.0*	29.8	49		25.2			49.3	99	94.2
Kenya	Null, 2018 (42)	4	21.6	44.2	47.6	74.0e	48.2	21.4						10.3b	43.1	67.9	15.8	43.2b	22.7
Madagascar	Galasso, 2019 (43)	36.2		45.4	23.1	72.2f	49.1	26.4						28.5b	49.7	26.8	0	46.2c	99.9
Malawi	Ashorn, 2015 (44)	13.3	40.3	50	15.8	74.2a	47.3	20.5	58.4	35.3	45.4	33.1	23.9	70.7b	46.5	91.5	9.4	34.8a	71.1
Malawi	Maleta, 2015 (45)	16.7	26.1	45.1	23.9		50.6	23.7	63.9	42.2	42.5	40.4	44.9	73.5b	49.1	91.6	2.9	41.3a	58.9
Mali	Huybregts, 2019 (cross-sectional) (46)	3.1	27.4	47.5	10.6		52.2	14.4							49.7	59.7	74.9
Mali	Huybregts, 2019 (longitudinal) (46)	2.8	25.3	30.3	7.7	74.7a	52.3	12.1	44.4	68	66.3	47.8		33.4b	49.6	50.8	75.3
Zimbabwe	Humphrey, 2019 (HIV-unexposed) (47)	3.8	15.5	48.9	96.3	70.0c	50.1	27.9*	46.3	41.8	48.4	29.6	19.5	18.7c	49.8	63.7	34.1		92.7
Zimbabwe	Prendergast, 2019 (HIV-exposed) (48)	4.6	18.5	24.1	93.8	70.4c	49.6	20.0*	58.5	47	56.3	41.4	27.2	25.4c	49.8	60.8	30.1		93.7
Abbreviations: BMI, body-mass index; LAZ, length-for-age z-score; WLZ, weight-for-length z-score; MUACZ, mid-upper arm circumference z-score; WAZ, weight-for-age z-score; HCZ, head circumference z-score; SES, socio-economic status.
Notes:
Maternal depression scales used: a) Edinburgh Postnatal Depression Scale (EPDS) at 6 mo postpartum; b) EPDS at 2 mo postpartum; c) EPDS during pregnancy at enrollment; d) Center for Epidemiological Studies Depression (CESD) Scale at 12 mo postpartum; e) Patient Health Questionnaire (modified) at 24 mo postpartum; f) CESD Scale during pregnancy at enrollment
Baseline anthropometry is measured at enrollment into the study or start of supplementation if supplementation did not begin at enrollment.
Food security scales used: a) Food Access Survey Tool; b) Household Food Insecurity Access Scale (HFIAS); c) Coping Strategy Index
Water and sanitation references - as for study-level effect modifiers
Home environment assessed by the Family Care Indictors tool at: a) 18 mo of age; b) 24 mo of age; c) endline survey
Season is defined at time of outcome assessment as a dichotomous "Rainy" vs "Dry" category based on child-specific average rainfall during the month of measurement and 2 months prior.
*Data on birth order were not available for all children. Consequently, first-born vs later-born status was estimated based on the number of children under 5 years old in the household.

## Sheet: S4 Outcome variables
Supplemental Table 4: Growth outcomes at endline among control groups, by trial
Country	First author, year	LAZ	Stunted (%)	WLZ	Wasting (%)	MUACZ	Low MUAC (%)	Acute malnutrition (%)	WAZ	Underweight (%)	HCZ	Small head size (%)	WLZ > 1 (%)1
Bangladesh	Christian, 2015 (34)	-1.9 ± 1.0	44.2	-1.2 ± 0.9	16.4	-1.1 ± 0.8	15.2	21.1	-1.8 ± 1.0	39.2	-1.4 ± 0.9	24	0.6
Bangladesh	Dewey, 2017 (35)	-1.8 ± 0.9	42	-1.1 ± 0.9	15.1	-0.7 ± 0.8	5.2	15.3	-1.7 ± 0.9	37.8	-1.9 ± 0.9	42.9	0.9
Bangladesh	Luby, 2018 (36)	-1.8 ± 1.0	41.9	-0.9 ± 1.0	11.2				-1.6 ± 1.0	32.4	-1.6 ± 0.9	32.8	2.6
Burkina Faso	Hess, 2015 (37)	-1.8 ± 1.2	39.4	-0.9 ± 1.0	13.5	-1.1 ± 1.0	18.3	19.2	-1.5 ± 1.1	30.9	-1.8 ± 0.9	41	2.7
Burkina Faso	Becquey, 2019 (38)	-1.4 ± 1.0	28.5	-0.8 ± 1.0	10.1	-0.8 ± 0.9	10.2	14.2	-1.2 ± 1.0	21.2			2.8
Ghana	Adu Afarwuah, 2007 (39)	-0.4 ± 1.1	7.3	-0.6 ± 1.2	9.4				-0.7 ± 1.1	11.5	-0.6 ± 0.9	6.3	6.3
Ghana	Adu Afarwuah, 2016 (40)	-0.9 ± 1.0	13	-0.6 ± 1.0	7.5	-0.5 ± 0.9	3.8	8.1	-0.9 ± 1.0	13	-1.1 ± 0.9	16	4.5
Haiti	Iannotti, 2014 (41)	-0.7 ± 1.2	13.4	0.0 ± 1.0	1.3				-0.4 ± 1.1	4.7			17.4
Kenya	Null, 2018 (42)	-1.6 ± 1.1	32.2	0.1 ± 0.9	1.5	-0.5 ± 1.0	5.5	3.2	-0.8 ± 1.0	10	-0.3 ± 1.0	4.3	16.2
Madagascar	Galasso, 2019 (43)	-2.2 ± 1.2	58.5	-0.4 ± 1.0	5.8	-0.7 ± 1.0	9.7	9.4	-1.4 ± 1.0	26			7.1
Malawi	Ashorn, 2015 (44)	-1.6 ± 1.1	34.7	-0.1 ± 1.0	3.4	0.1 ± 1.0	3.4	4.5	-0.9 ± 1.1	11.7	-0.8 ± 1.0	10.8	12.4
Malawi	Maleta, 2015 (45)	-1.9 ± 1.2	46.5	-0.2 ± 1.1	5.4	0.0 ± 1.0	2.1	5.8	-1.1 ± 1.1	19.9	-1.1 ± 1.0	21.8	10.8
Mali	Huybregts, 2019 (46)	-1.6 ± 1.1	34.6	-0.6 ± 1.0	7.3	-0.8 ± 0.9	9.2	9.6	-1.3 ± 1.0	20.4			4.1
Zimbabwe	Humphrey, 2019 (47)	-1.6 ± 1.1	34.8	0.0 ± 1.1	2.6	0.0 ± 0.9	1.5	3.4	-0.8 ± 1.0	10.6	-0.3 ± 1.1	5.8	16.5
Zimbabwe	Prendergast, 2019 (48)	-2.0 ± 1.2	50	0.0 ± 1.2	3.7	-0.2 ± 0.9	1.5	4.6	-0.9 ± 1.1	17.1	-0.6 ± 1.2	10	18
Abbreviations: LAZ, length-for-age z-score; WLZ, weight-for-length z-score; MUACZ, mid-upper arm circumference z-score; WAZ, weight-for-age z-score; HCZ, head circumference z-score.
Notes:
Values are mean ± SD or prevalence
1Not an outcome, made available for context.
